# Supplementary material for: How Accurate is the Use of Contralateral Implant Size as a Template in Bilateral Hemiarthroplasty?
Source: Indian J Orthop. 2020 Sep 5;54(6):863–7. doi: 10.1007/s43465-020-00203-6 (PMC7573054; doi:10.1007/s43465-020-00203-6)
Supplement: Supplementary file 1 — Supplementary file1 (CSV 2 kb) [file 43465_2020_203_MOESM1_ESM.csv]

Patient	Gender	Side	Implant size	Age at surgery		Side of fracture	Implant size	Age at surgery	Side operated first	Time between surgeries (days)
1	Female	Right	48	93.5		Left	47	94.8	R	451
2	Female	Right	45	90.3		Left	44	86.7	L	1324
3	Female	Right	45	90.6		Left	45	87.1	L	1266
4	Female	Right	44	81.8		Left	44	81.1	L	252
5	Female	Right	45	86.9		Left	45	86.5	L	148
6	Male	Right	50	81.1		Left	50	80.7	L	124
7	Male	Right	52	92.7		Left	50	92.6	L	36
8	Female	Right	45	87.7		Left	45	86.7	L	372
9	Male	Right	56	82.7		Left	54	79.5	L	1162
10	Female	Right	46	79.0		Left	45	78.7	L	103
11	Female	Right	46	80.9		Left	47	78.6	L	855
12	Female	Right	45	92.1		Left	45	93.2	R	419
13	Female	Right	43	82.1		Left	41	77.7	L	1627
14	Female	Right	46	85.7		Left	46	85.2	L	188
15	Female	Right	45	85.6		Left	45	85.5	L	31
16	Female	Right	42	83.4		Left	42	86.5	R	1132
17	Female	Right	46	92.3		Left	45	91.8	L	176
18	Female	Right	45	93.0		Left	45	95.0	R	716
19	Female	Right	43	82.5		Left	44	84.7	R	806
20	Male	Right	56	81.9		Left	54	82.1	R	73
21	Female	Right	45	88.3		Left	44	89.3	R	363
22	Female	Right	45	80.9		Left	46	82.1	R	473
23	Female	Right	46	81.2		Left	45	83.5	R	836
24	Female	Right	45	81.8		Left	44	80.8	L	367
25	Male	Right	50	84.3		Left	48	84.1	L	101
26	Male	Right	52	81.1		Left	52	81.6	R	190
27	Female	Right	50	83.3		Left	45	86.3	R	1091
28	Male	Right	48	96.3		Left	54	97.2	R	340
29	Female	Right	47	86.5		Left	46	86.5	L	24
30	Female	Right	44	93.0		Left	44	93.5	R	182
31	Male	Right	54	85.6		Left	54	85.4	L	70
32	Female	Right	46	77.1		Left	45	75.9	L	429
33	Female	Right	43	90.5		Left	43	89.6	L	307
34	Male	Right	52	85.7		Left	51/28	84.2	L	528
35	Male	Right	52	88.3		Left	52	88.2	L	22
36	Male	Right	50	76.6		Left	49	76.3	L	106
37	Male	Right	61/28	74.6		Left	56	61.0	R	533
38	Female	Right	48	81.4		Left	48	81.5	R	44
39	Female	Right	46	86.7		Left	47	85.5	L	422
40	Female	Right	40/28	72.6		Left	44/28	76.8	R	1515
41	Female	Right	44	94.7		Left	44	93.7	L	355
42	Male	Right	54	93.7		Left	53	89.0	L	1743
43	Female	Right	46	81.8		Left	46	80.0	L	651
44	Female	Right	45	90.8		Left	43	92.7	R	704
45	Male	Right	48	72.7		Left	48	72.8	R	40
